# Supplementary material for: Highly accurate sigmoidal fitting of real-time PCR data by introducing a parameter for asymmetry
Source: BMC Bioinformatics. 2008 Apr 29;9:221. doi: 10.1186/1471-2105-9-221 (PMC2386824; doi:10.1186/1471-2105-9-221)
Supplement: Additional file 1 — Statistical summary of four independent dilution datasets and five commonly used quantification methods based on threshold cycles and initial template fluorescence as estimated from four- and five-parameter sigmoidal models. Four different dilution datasets differing in the number of replicates, enzymatic chemistry and platform were analyzed in respect to efficiency, measures for the goodness of fit (RMSE, AIC, R-squared; see Methods), threshold cycles estimated from four- and five-parameter sigmoidal models and calculated ratios obtained either by Δct methods or by estimation of the initial template fluorescence (F0). In total, five different methods as described in the file under 'Details' were used for the statistical comparison (see also Legend to Table 1). In cases of increased performance of the five-parameter models over the four-parameter models, the statistical values were highlighted in yellow. Microsoft Excel spreadsheet. [file 1471-2105-9-221-S1.xls]

## Sheet: reps
Dataset 1, five 10-fold dilutions, four replicates, Lightcycler
Sample	Eff l4	Eff l5	resVar l4	resVar l5	AICc l4	AICc l5	Ev.Rat	Rsq l4	Rsq l5	cpD2 l4	cpD2 l5	F0 l4	F0 l5	nested F	RMSE l4	RMSE l5	Ratio Eff l4	Ratio Eff l5	Ratio F0 l4	Ratio F0 l5		Eff exp	resVar exp	RMSE exp	F0 exp	Ratio Eff exp l4	Ratio Eff exp l5	Ratio F0 exp		Eff sliwin	R-squared	F0 sliwin	Ratio Eff sliwin l4	Ratio Eff sliwin l5	Ratio F0 sliwin		Eff calib	R.squared	Ratio Eff calib l4	Ratio Eff calib l5
F1.1	1.96283	1.7947	0.00765568	0.00603899	-92.4645	-102.584	157.576	0.99972	0.999784	15.44	15.68	5.98212e-05	0.000245272	4.06441e-08	0.107901	0.0533597	10.2435	6.8491	5.97646	13.4447		1.86271	2.60524e-05	0.00322815	0.000136988	8.55075	7.74071	16.295		1.75709	0.99994	0.000332587	6.99099	6.3881	8.18322		2.03525	0.999669	11.6024	10.3556
F1.2	2.03531	1.71114	0.022917	0.0153213	-38.7393	-56.9651	9071.37	0.999184	0.999467	15.33	15.84	3.83018e-05	0.000583367	0	0.156018	0.0387353	11.0452	5.57842	6.31515	11.0704		1.84614	2.01335e-05	0.00283785	0.000179953	7.94282	7.1129	147.104		1.7524	0.999894	0.000396348	6.66014	6.02046	8.97794				9.50931	9.30877
F1.3	1.6066	1.83133	0.00884018	0.00369286	-85.4154	-126.684	9.15035e+08	0.999667	0.999864	14.82	14.47	0.0015228	0.000205071	1.61874e-09	0.0560333	0.0808581	4.80345	6.84851	2.11368	3.59622		1.73703	1.02748e-05	0.00213126	0.000436322	6.21958	5.78876	7.581		1.6212	0.999873	0.00118341	4.9495	4.64817	4.62087				10.2823	9.57712
F1.4	1.67533	1.9829	0.0113806	0.00585891	-73.0377	-104.068	5.47128e+06	0.999577	0.999787	15.34	14.96	0.000648653	4.62558e-05	5.80358e-12	0.0486329	0.0854833	2.62463	3.45234	1.46256	1.87571		1.76025	1.99535e-05	0.00271421	0.000267041	2.87889	2.78285	3.44986		1.6886	0.999874	0.000508891	2.66362	2.5812	2.43173				8.73216	8.73216
F2.1	1.91162	1.85256	0.00532175	0.00522864	-110.283	-109.644	0.726649	0.999826	0.999833	18.89	18.97	1.00095e-05	1.8243e-05	0.000157236	0.0747289	0.0564974	7.79913	6.9311	5.12174	6.37615		1.9334	5.55372e-05	0.00471327	8.40677e-06	8.08427	7.92595	15.7287		1.77278	0.999811	4.06426e-05	6.14096	6.03638	6.15699				12.022	12.3685
F2.2	1.97753	1.7647	0.00902919	0.00606833	-84.3788	-102.347	7974.93	0.999706	0.999807	18.71	19.04	6.06506e-06	5.26962e-05	1.0089e-09	0.0995158	0.0372583	8.508	5.46442	4.68732	10.107		2.20089	0.000201679	0.00898173	1.22331e-06	11.9058	10.5772	1.97006		1.77971	0.999903	4.41469e-05	6.11073	5.60455	6.77432
F2.3	1.53941	1.76617	0.0100222	0.0040009	-79.266	-122.758	2.78135e+09	0.999639	0.999859	18.13	17.65	0.00072045	5.7024e-05	9.83218e-11	0.0723916	0.0753998	3.49403	4.86127	2.66017	6.6273		1.76864	4.72544e-05	0.00434762	5.75546e-05	5.22583	4.88021	2.36064		1.62226	0.999978	0.000256101	4.0677	3.83826	2.8306		2.03107	0.999808	10.9663	9.65321
F2.4	1.62093	1.91331	0.0107552	0.00478468	-75.8072	-113.992	1.95807e+08	0.999612	0.999831	17.21	16.77	0.000443505	2.46604e-05	2.04086e-11	0.043648	0.0829831	6.00104	10.3377	3.50028	9.1394		1.784	2.28881e-06	0.000371939	7.74065e-05	8.56388	8.03558	11.9023		1.68107	0.999822	0.000209271	6.86951	6.48801	4.37252				9.25144	8.31865
F3.1	1.87641	1.84451	0.00355708	0.00357706	-130.023	-128.245	0.411099	0.999885	0.999887	22.06	22.11	1.95431e-06	2.86114e-06	1	0.0640833	0.0553384	7.87985	7.00654	5.43794	12.992		1.9999	6.2656e-05	0.0018993	5.34488e-07	9.71193	9.06159	9.65421		1.77383	0.999963	6.60105e-06	6.55289	6.18788	5.64448				10.1441	10.0724
F3.2	1.92324	1.80552	0.00358036	0.00277484	-129.704	-140.689	242.886	0.99988	0.999909	21.85	22.03	1.29393e-06	5.21385e-06	1	0.0777154	0.0427313	8.48774	6.86311	5.97458	5.88893		2.00542	1.35581e-05	0.00232879	6.20949e-07	9.73216	9.66467	13.3933		1.7858	0.999973	6.51681e-06	6.66024	6.62173	4.8153				9.38347	8.92943
F3.3	1.52042	1.78867	0.012841	0.00526141	-67.122	-109.338	1.46951e+09	0.999515	0.999806	21.03	20.43	0.000270828	8.6044e-06	3.96905e-13	0.0348665	0.0558892	5.27716	9.32637	3.45362	9.51792		1.69739	1.29921e-05	0.00142628	2.43809e-05	8.17026	7.62719	81.234		1.59256	0.999734	9.04756e-05	6.34342	5.97106	5.48858				12.2827	12.7256
F3.4	1.58387	1.90277	0.01325	0.00665495	-65.5854	-97.8252	1.00183e+07	0.999541	0.999774	20.92	20.37	0.000126705	2.69826e-06	1.97953e-13	0.0400465	0.113611	5.43212	10.3317	4.75519	8.98697		1.82901	1.87923e-06	0.000867001	6.50351e-06	9.22471	8.95039	10.5551		1.6489	0.999823	4.78605e-05	6.29911	6.14355	6.54857
F4.1	1.84871	1.8846	0.00462792	0.00465772	-117.128	-115.31	0.402922	0.99984	0.999843	25.34	25.29	3.59384e-07	2.20224e-07	0.0041812	0.0574465	0.0682341	6.51556	6.90901	4.95609	4.91093		1.99703	3.35492e-05	0.00366329	5.53632e-08	8.24465	8.24465	16.2339		1.76137	0.999882	1.16947e-06	5.62138	5.62138	6.32707		1.98852	0.998263	9.73825	8.90551
F4.2	1.90012	1.79722	0.00306137	0.00237936	-137.377	-148.223	226.562	0.999903	0.999926	25.12	25.29	2.16572e-07	8.85365e-07	1	0.0806694	0.0433899	7.60231	6.11958	5.41395	9.26463		2.03122	7.24328e-05	0.00538267	4.63625e-08	9.38665	8.93239	6.58985		1.76491	0.999809	1.35335e-06	6.02061	5.78588	6.80431				7.34583	6.76402
F4.3	1.49599	1.78768	0.0133625	0.00474168	-65.1712	-114.435	4.98262e+10	0.999457	0.999811	25	24.27	7.84186e-05	9.04022e-07	1.64091e-13	0.0332126	0.0595063	3.41614	5.74633	2.40044	2.59269		1.89863	2.0544e-06	0.000906509	3.00132e-07	7.06716	6.88822	0.989013		1.58526	0.999895	1.64843e-05	4.07666	4.00221	3.68877				15.3313	14.0203
F4.4	1.57585	1.89041	0.0129151	0.0051017	-66.84	-110.849	3.60085e+09	0.99952	0.999815	24.6	24	2.66457e-05	3.00241e-07	3.49387e-13	0.0531275	0.0909646	5.02554	9.2295	2.92148	4.1704		1.83597	8.60725e-06	0.0018555	6.16151e-07	8.64422	8.33477	11.388		1.65341	0.999863	7.30854e-06	5.96006	5.78293	5.00287				8.14397	7.92302
F5.1	1.83278	1.86396	0.00370528	0.00372709	-128.023	-126.232	0.408389	0.999869	0.999871	28.39	28.34	7.25137e-08	4.48435e-08	1	0.0495235	0.0592118	8.33463	9.06455	8.29172	5.33797		2.04926	7.63651e-05	0.00552685	3.41034e-09	12.3194	12.6781	7.68536		1.77082	0.999886	1.84836e-07	7.38949	7.56034	4.35295				14.117	14.5107
F5.2	1.87548	1.81886	0.00192066	0.00176678	-160.221	-162.809	3.64826	0.99993	0.999937	28.28	28.38	4.00027e-08	9.5564e-08	1	0.0653171	0.0465975	9.26444	8.56407	7.80701	4.41326		1.99933	7.64893e-05	0.00553134	7.03545e-09	11.618	12.0276	10.5512		1.77029	0.999843	1.98897e-07	7.55221	7.77098	4.79633
F5.3	1.47775	1.73763	0.0109584	0.00339032	-74.8901	-130.873	1.43368e+12	0.999503	0.99985	28.05	27.28	3.26685e-05	3.48682e-07	1.34563e-11	0.0489429	0.0671205	4.49739	8.57892	4.85149	3.61453		1.74814	1.05198e-05	0.00205132	3.03466e-07	8.58851	8.78256	8.35231		1.58131	0.999921	4.46879e-06	5.8374	5.94539	4.79163		1.98998	0.992511	3.62122	3.47475
F5.4	1.54577	1.83702	0.0111084	0.00566979	-74.2242	-105.675	6.75408e+06	0.999528	0.999765	28.15	27.49	9.12062e-06	7.19933e-08	9.94482e-12	0.0654668	0.106138	4.81736	8.87507	5.18831	6.96601		1.85755	6.5661e-06	0.00162063	5.41054e-08	9.35143	9.23632	12.9386		1.64317	0.999853	1.46087e-06	6.00643	5.94706	4.47677				12.8453	11.9089
F6.1	1.83131	1.83363	0.00293454	0.00300124	-139.45	-136.846	0.271895	0.999875	0.999875	31.89	31.88	8.74532e-09	8.40085e-09	1	0.0535786	0.0539738						2.0154	0.000261673	0.0102308	4.43744e-10					1.74073	0.999777	4.24623e-08							12.5829	12.1573
F6.2	1.86792	1.7855	0.00262061	0.00216618	-144.994	-152.823	50.1007	0.9999	0.999919	31.82	31.97	5.12394e-09	2.16538e-08	1	0.0733089	0.0400606						1.99646	0.00019008	0.00871964	6.6679e-10					1.74815	0.999853	4.14685e-08							11.5061	11.0407
F6.3	1.48256	1.69443	0.00750224	0.00228965	-93.4565	-150.106	2.00143e+12	0.9996	0.999881	31.9	31.17	6.73371e-06	9.64666e-08	6.40573e-08	0.047305	0.0649139						1.74938	2.35738e-05	0.00307076	3.63332e-08					1.57355	0.999785	9.32625e-07							11.9911	11.8272
F6.4	1.54958	1.82256	0.00954026	0.00391981	-81.6809	-123.762	1.37328e+09	0.999513	0.999804	31.76	31.08	1.75792e-06	1.03349e-08	2.9509e-10	0.0656519	0.0761171						1.87868	3.39471e-05	0.00368495	4.18171e-09					1.62932	0.999862	3.26323e-07
																																					2.0112	0.997563	8.98204	8.09728
Dil1	1.82002	1.83002	0.0126984	0.00772801	-72.4142	-97.5754	2.30129e+08	0.999537	0.999725	15.2325	15.2375	0.000567393	0.000269991	1.05672e-08	0.0921465	0.0646091	7.17919	5.68209	3.96696	7.49675		1.80153	1.91035e-05	0.00272787	0.000255076	6.39801	5.85631	43.6074		1.70482	0.999895	0.000605309	5.31606	4.90948	6.05344				9.73797	9.07508
Dil2	1.76237	1.82418	0.0087821	0.00502064	-87.4338	-112.186	7.44292e+08	0.999696	0.999832	18.235	18.1075	0.000295007	3.81559e-05	3.93094e-05	0.0725711	0.0630347	6.45055	6.89863	3.99238	8.06245		1.92173	7.66898e-05	0.00460364	3.61478e-05	8.44495	7.85473	7.99041		1.71395	0.999879	0.00013754	5.79722	5.4918	5.03361				12.0851	11.4568
Dil3	1.72599	1.83537	0.00830712	0.00456707	-98.1086	-119.024	3.69883e+08	0.999705	0.999844	21.465	21.235	0.000100196	4.84441e-06	0.5	0.0541779	0.0668925	6.76922	8.38192	4.90533	9.34645		1.88293	2.27714e-05	0.00163034	8.00997e-06	9.20977	8.82596	28.7092		1.70027	0.999873	3.78635e-05	6.46392	6.23105	5.62423				9.44142	9.15633
Dil4	1.70517	1.83998	0.00849173	0.00422011	-96.6291	-122.204	1.33568e+10	0.99968	0.999849	25.015	24.7125	2.64101e-05	5.77463e-07	0.251045	0.056114	0.0655237	5.63989	7.0011	3.92299	5.23466		1.94071	2.91609e-05	0.00295199	2.54502e-07	8.33567	8.10001	8.8002		1.69124	0.999862	6.57893e-06	5.41968	5.2981	5.45575				12.6032	12.858
Dil5	1.68294	1.81437	0.00692318	0.0036385	-109.34	-131.397	3.58422e+11	0.999708	0.999856	28.2175	27.8725	1.04754e-05	1.40271e-07	0.5	0.0573126	0.0697669	6.72845	8.77065	6.53463	5.08294		1.91357	4.24851e-05	0.00368253	9.20043e-08	10.4693	10.6811	9.88187		1.6914	0.999876	1.57835e-06	6.69638	6.80594	4.60442				126.032	128.58
Dil6	1.68284	1.78403	0.00564941	0.00284422	-114.896	-140.884	5.00701e+11	0.999722	0.99987	31.8425	31.525	2.12637e-06	3.42141e-08	0.5	0.0599611	0.0587663	6.55346	7.34688	4.66446	7.04465		1.90998	0.000127318	0.00642653	1.04064e-08	8.57155	8.26363	19.7978		1.67294	0.99982	3.3572e-07	5.93865	5.74728	5.35429		0.0254158	0.00343925	3.65667	3.13805
																	65.5346	73.4688	46.6446	70.4465						85.7155	82.6363	197.978					59.3865	57.4728	53.5429				2.28524	2.16011
Dil1	0.210737	0.113658	0.00698741	0.00517321	23.8428	29.2334	4.56611e+08	0.000242725	0.000176506	0.279449	0.638977	0.00069689	0.000225897	2.00657e-08	0.0500847	0.0223291	4.11193	1.6026	2.53369	5.6261		0.0621767	6.5324e-06	0.000454057	0.00013239	2.54537	2.20459	69.205		0.0639048	3.12192e-05	0.000392231	1.98173	1.72335	3.06908				2.43608	2.04222
Dil2	0.2147	0.0722316	0.0024129	0.000863417	15.6345	8.53048	1.36117e+09	9.53031e-05	2.14564e-05	0.756373	1.09722	0.000350126	1.95454e-05	7.8618e-05	0.0228565	0.0204776	2.23568	2.45195	1.12181	1.8478		0.200395	8.65479e-05	0.00351912	3.71924e-05	2.73768	2.33076	6.90705		0.0758792	7.80823e-05	0.000111525	1.2052	1.15987	1.78721				1.4666	1.32958
Dil3	0.203299	0.0506574	0.00547399	0.00173528	36.673	19.1277	7.33102e+08	0.000205064	6.42266e-05	0.574021	0.965039	0.000128129	2.75762e-06	0.57735	0.0202053	0.0317332	1.65337	1.72162	1.08888	2.90992		0.148342	2.7128e-05	0.000628355	1.12659e-05	0.731629	0.858584	35.0528		0.0948072	0.000115397	4.01162e-05	0.171404	0.276737	0.713579				1.01767	1.16206
Dil4	0.199237	0.0550669	0.00540706	0.00124219	36.3208	17.453	2.43722e+10	0.000224048	5.33707e-05	0.31043	0.675888	3.68315e-05	3.67839e-07	0.499307	0.0194776	0.0198386	1.82029	1.56267	1.48452	2.85529		0.089636	3.18796e-05	0.0019833	2.68235e-07	0.969051	0.863584	6.52833		0.0875751	3.77401e-05	7.19302e-06	0.912418	0.867339	1.40299
Dil5	0.200371	0.0544116	0.00480205	0.00160197	42.2604	23.631	7.16839e+11	0.000223273	7.12754e-05	0.148633	0.569642	1.54001e-05	1.40478e-07	0.57735	0.00933245	0.025678	2.42494	0.242705	1.76558	1.43941		0.136957	3.92262e-05	0.00213946	1.42853e-07	1.78227	1.95727	2.37737		0.0948265	3.50077e-05	2.01769e-06	0.899393	0.996436	0.224655		1.26371	0.344766	40.7109	38.7544
Dil6	0.19508	0.0631795	0.0034213	0.000805985	31.9986	13.3798	1.00049e+12	0.000194447	4.7753e-05	0.0655108	0.464794	3.18053e-06	4.19113e-08	0.57735	0.0117113	0.0154025						0.12297	0.000117574	0.00358275	1.73691e-08					0.0857006	4.45339e-05	4.19908e-07							23.4673	23.8027
																																							20.1577	17.8254
Dil1	11.5788	6.21074	55.026	66.9411	-32.9255	-29.9598	198.415	0.0242838	0.0176554	1.83456	4.19345	122.823	83.668	189.888	54.3534	34.5603	57.2757	28.2044	63.8698	75.0472		3.45132	34.1947	16.6451	51.9021	39.7838	37.6447	158.7		3.74847	0.00312224	64.7986	37.2781	35.1024	50.6997				15.5337	14.5209
Dil2	12.1824	3.95967	27.4752	17.1974	-17.8816	-7.60391	182.882	0.00953321	0.002146	4.14792	6.05948	118.684	51.2252	199.998	31.4953	32.4862	34.6588	35.5426	28.0987	22.9186		10.4278	112.855	76.4421	102.89	32.4179	29.6733	86.4418		4.42714	0.00780918	81.0852	20.7892	21.1201	35.5055				8.07469	9.03762
Dil3	11.7787	2.76007	65.8951	37.9955	-37.38	-16.0704	198.198	0.0205125	0.00642366	2.67422	4.54457	127.879	56.9237	115.47	37.2943	47.4391	24.4248	20.5397	22.1978	31.134		7.87826	119.132	38.5413	140.648	7.94406	9.72794	122.096		5.57599	0.0115412	105.95	2.65171	4.44125	12.6876				21.5888	20.7882
Dil4	11.6843	2.9928	63.6744	29.435	-37.5879	-14.2819	182.47	0.022412	0.00533788	1.24097	2.73501	139.46	63.6991	198.891	34.7108	30.2769	32.2753	22.3203	37.8417	54.5459		4.61871	109.323	67.1851	105.396	11.6254	10.6615	74.1839		5.17817	0.00377453	109.334	16.8353	16.3707	25.7157
Dil5	11.906	2.99893	69.3619	44.0283	-38.6506	-17.9844	199.999	0.0223338	0.00712857	0.526739	2.04374	147.012	100.148	115.47	16.2834	36.8054	36.0401	2.76724	27.0189	28.3184		7.15716	92.3295	58.0975	155.268	17.0237	18.3245	24.0579		5.60639	0.0035012	127.836	13.431	14.6407	4.87913
Dil6	11.5923	3.54139	60.5602	28.3376	-27.8502	-9.49702	199.817	0.0194502	0.00477592	0.205734	1.47437	149.575	122.497	115.47	19.5315	26.2098	36.9349	21.8748	35.8054	42.3928		6.4383	92.3467	55.7493	166.909	21.759	21.2064	93.096		5.12277	0.0044542	125.077	18.1971	18.335	25.8975

## Sheet: reps2
Dataset 2, four 4-fold dilutions, six replicates, Lightcycler
Sample	Eff l4	Eff l5	resVar l4	resVar l5	AICc l4	AICc l5	Ev.Rat	Rsq l4	Rsq l5	cpD2 l4	cpD2 l5	F0 l4	F0 l5	nested F	RMSE l4	RMSE l5	Ratio Eff l4	Ratio Eff l5	Ratio F0 l4	Ratio F0 l5		Eff exp	resVar exp	RMSE exp	F0 exp	Ratio Eff exp l4	Ratio Eff exp l5	Ratio F0 exp		Eff sliwin	R-squared	F0 sliwin	Ratio Eff sliwin l4	Ratio Eff sliwin l5	Ratio F0 sliwin		Eff calib	R.squared	Ratio Eff calib l4	Ratio Eff calib l5
F1.1.1	1.97909	1.67888	0.0241062	0.0175165	-32.5841	-45.3927	604.44	0.999028	0.999311	20.7	21.17	4.74789e-06	0.000112308	0	0.129778	0.0300654	4.8399	3.19187	3.75298	4.5964		1.89014	4.21808e-05	4.21808e-05	1.2407e-05	4.35214	4.16244	14.1832		1.73042	0.999764	6.23533e-05	3.54917	3.41552	4.9993		1.93154	0.999132	4.5755	4.36944
F1.1.2	1.95437	1.70281	0.0158365	0.0117373	-51.4908	-63.4094	387.337	0.999321	0.999509	20.78	21.17	5.70105e-06	8.0721e-05	0	0.109207	0.0281754	4.51613	3.19113	3.34696	4.49515		1.89705	5.46517e-05	5.46517e-05	1.07803e-05	4.22354	4.03842	3.35823		1.7438	0.999743	5.07244e-05	3.49435	3.36095	3.9904				3.80527	3.63389
F1.1.3	1.95373	1.69241	0.0165141	0.0121688	-49.6055	-61.785	441.32	0.999246	0.999458	20.76	21.17	5.62544e-06	8.90087e-05	0	0.110968	0.0288605	4.22047	3.06702	4.29937	3.41485		1.89323	4.8575e-05	4.8575e-05	1.11047e-05	3.94444	3.89441	8.72487		1.73038	0.999809	5.74948e-05	3.25089	3.21543	4.44607				4.39829	4.28399
F2.1.1	1.99597	1.70034	0.018412	0.0133301	-44.71	-57.683	656.236	0.99915	0.999399	20.34	20.79	4.79553e-06	9.85798e-05	0	0.101224	0.0195298	5.00445	3.37231	3.24861	3.1294		1.96191	2.69623e-05	2.69623e-05	7.99315e-06	4.80778	4.67991	2.3512		1.77999	0.999946	4.20099e-05	3.83244	3.74506	3.03201				3.65789	3.68205
F2.1.2	2.01895	1.67787	0.0288319	0.0217068	-24.5284	-35.7411	272.152	0.998671	0.999024	20.24	20.76	4.07728e-06	0.000132714	0	0.114887	0.0230595	5.06802	3.25424	3.52297	3.07345		1.90766	1.56624e-05	1.56624e-05	1.33186e-05	4.44589	4.36057	83.0076		1.76699	0.999917	5.02909e-05	3.72485	3.66177	2.89885
F2.1.3	2.0076	1.67548	0.025323	0.018394	-30.368	-43.193	609.402	0.998831	0.999172	20.35	20.86	4.24008e-06	0.00012966	0	0.110847	0.0228129	4.79761	3.1125	3.58311	3.31139		1.87753	8.81085e-06	8.81085e-06	1.66593e-05	4.12638	3.99844	5.41642		1.76415	0.999972	4.92036e-05	3.5868	3.48643	2.94975
F1.2.1	1.95502	1.70305	0.0123589	0.0081835	-62.6483	-79.6388	4891.51	0.999475	0.999661	23.01	23.41	1.2651e-06	2.44339e-05	0	0.0872924	0.023301	3.89977	2.83928	2.57736	3.19657		2.00939	7.46285e-06	7.46285e-06	8.74772e-07	4.12308	3.92651	0.652786		1.75703	0.999936	1.24724e-05	3.13981	3.01834	2.58446		1.92972	0.999535	4.38899	4.1916
F1.2.2	1.92509	1.72456	0.00858254	0.00627512	-79.0573	-91.5876	525.923	0.999601	0.999715	23.03	23.35	1.70335e-06	1.79573e-05	0	0.0766755	0.0275788	3.65773	3.00669	4.43586	2.34095		1.87473	8.49765e-06	8.49765e-06	3.21011e-06	3.47073	3.55908	9.11902		1.7509	0.999886	1.27116e-05	3.03148	3.10017	3.26059				3.6752	3.77312
F1.2.3	1.96023	1.70403	0.0172308	0.0128836	-47.6936	-59.2163	317.78	0.999299	0.999489	22.91	23.3	1.30843e-06	2.60652e-05	0	0.0915106	0.0231629	4.45576	3.1791	3.05767	3.50037		1.97918	9.62227e-06	9.62227e-06	1.27277e-06	4.55195	4.3992	1.11474		1.7607	0.999959	1.29316e-05	3.51091	3.413	3.16502				4.24707	4.02949
F2.2.1	1.964	1.69924	0.0167404	0.0118646	-48.9931	-62.9241	1059.44	0.999327	0.999535	22.67	23.08	1.47618e-06	3.15012e-05	0	0.0698216	0.0241319	3.90972	2.88742	3.38755	2.84014		1.8976	5.11325e-06	5.11325e-06	3.39961e-06	3.64733	3.6009	1.98378		1.76683	0.999976	1.38555e-05	3.15742	3.12168	2.36244				4.05606	4.16413
F2.2.2	1.99367	1.67933	0.0247325	0.017363	-31.4298	-45.7888	1312.26	0.999043	0.999344	22.55	23.04	1.15734e-06	4.31809e-05	0	0.0818178	0.02565	4.59445	3.00115	2.77154	3.83338		2.22887	6.50997e-06	6.50997e-06	1.60451e-07	5.87849	5.46939	0.14116		1.7536	0.999972	1.73486e-05	3.46009	3.28953	3.11314
F2.2.3	1.98722	1.68384	0.0228808	0.0163818	-34.9317	-48.4066	843.438	0.999077	0.999355	22.6	23.06	1.18335e-06	3.91558e-05	0	0.0769836	0.0258248	4.03127	2.80592	2.65023	3.26777		1.91051	5.17327e-06	5.17327e-06	3.0757e-06	3.72162	3.60309	2.44402		1.75316	0.999951	1.66806e-05	3.12578	3.03926	2.87513
F1.3.1	1.92701	1.71394	0.00850703	0.0051446	-79.455	-100.527	37639.6	0.999669	0.999805	25.04	25.37	4.9085e-07	7.64379e-06	0	0.0873248	0.0303424	4.37513	3.28952	2.93966	3.51863		1.84784	2.26048e-05	2.26048e-05	1.34006e-06	3.98102	3.88443	7.72308		1.74659	0.999859	4.82591e-06	3.50696	3.4296	3.12914		1.95019	0.999718	4.20404	4.14825
F1.3.2	1.94317	1.7101	0.00896761	0.00532782	-77.0822	-98.9518	56094.4	0.999613	0.999776	25.01	25.37	3.83996e-07	7.67097e-06	0	0.0822325	0.0248518	4.31247	3.11893	2.29462	3.84512		1.96097	2.1826e-05	2.1826e-05	3.52024e-07	4.39985	4.16907	5.48355		1.75921	0.999778	3.89856e-06	3.46496	3.31187	2.33952				4.40526	4.26057
F1.3.3	1.92967	1.70901	0.00799142	0.00466892	-82.2685	-104.893	81797.3	0.99966	0.999806	25.13	25.47	4.27919e-07	7.4464e-06	0	0.0803732	0.0270631	3.69923	2.88959	2.92181	2.77209		1.85377	2.53145e-05	2.53145e-05	1.14176e-06	3.4153	3.39428	15.8888		1.75218	0.99986	4.08579e-06	3.05297	3.03589	2.3952				3.77793	3.75278
F2.3.1	1.9529	1.69797	0.0111607	0.00640849	-67.2372	-90.6411	120811	0.999551	0.999748	24.69	25.08	4.35766e-07	1.10914e-05	0	0.0971144	0.025845	4.2734	3.05599	2.45038	3.56414		1.84178	2.31903e-05	2.31903e-05	1.71371e-06	3.76329	3.62789	16.6049		1.74355	0.999552	5.86491e-06	3.34127	3.23166	2.86739				4.12063	3.93241
F2.3.2	1.94993	1.6919	0.0106527	0.00594842	-69.3336	-93.9936	226386	0.999542	0.999751	24.76	25.16	4.1758e-07	1.12644e-05	0	0.0698743	0.0264136	4.23096	2.93879	2.22554	4.57607		1.87238	2.06097e-06	2.06097e-06	1.13666e-06	3.87591	3.61751	11.2659		1.74246	0.999657	5.5727e-06	3.31827	3.12165	3.13883
F2.3.3	1.95465	1.69512	0.0135034	0.00844626	-58.6627	-78.2166	17623.5	0.999469	0.999676	24.63	25.04	4.46509e-07	1.19824e-05	0	0.0981963	0.0244896	4.3687	3.07748	2.51524	3.61593		1.8735	3.88961e-05	3.88961e-05	1.25846e-06	3.9796	3.8085	8.63347		1.74877	0.999615	5.8017e-06	3.41988	3.28867	2.73519
F1.4.1	1.89687	1.71608	0.00391445	0.0015682	-114.385	-153.987	3.97743e+08	0.999832	0.999934	27.29	27.58	1.66975e-07	2.17238e-06	1.11022e-16	0.0765962	0.030896	3.52967	2.91328	3.48465	2.79598		1.90289	8.75823e-06	8.75823e-06	1.73514e-07	3.55179	3.57471	5.73318		1.73805	0.999946	1.54225e-06	2.97113	2.9876	2.46027		1.93303	0.999732	4.64445	4.52361
F1.4.2	1.89826	1.72269	0.00342335	0.00135466	-120.417	-160.574	5.24837e+08	0.999844	0.99994	27.21	27.49	1.67346e-07	1.99499e-06	2.33147e-15	0.0762503	0.0315014	3.91648	3.25513	4.17027	2.5175		1.98386	2.53769e-05	2.53769e-05	6.41964e-08	4.30229	4.42181	2.49518		1.73346	0.999926	1.66639e-06	3.22765	3.29946	2.78757				3.78617	3.73659
F1.4.3	1.91366	1.70728	0.00457398	0.00145675	-107.378	-157.305	6.94274e+10	0.999805	0.99994	27.12	27.45	1.46457e-07	2.6862e-06	0	0.0987704	0.0272779	3.95869	2.99382	2.6672	4.12175		1.98061	4.63226e-05	4.63226e-05	7.18596e-08	4.25806	4.05916	4.91441		1.73688	0.999923	1.70582e-06	3.22337	3.10117	2.8717				4.17962	4.01756
F2.4.1	1.91385	1.70861	0.00493112	0.00164303	-103.995	-151.89	2.51356e+10	0.999802	0.999936	26.86	27.19	1.77836e-07	3.11194e-06	0	0.0915981	0.0288969	4.28031	3.26695	3.12139	3.48575		1.9731	2.87834e-05	2.87834e-05	1.03205e-07	4.58285	4.49036	3.34834		1.7366	0.99995	2.04538e-06	3.44291	3.38638	2.80654				4.37696	4.29127
F2.4.2	1.90591	1.72125	0.00386478	0.00141436	-114.959	-158.634	3.04641e+09	0.999838	0.999942	26.92	27.21	1.87631e-07	2.46159e-06	2.22045e-16	0.0836211	0.0296427	4.10605	3.30262	3.91166	2.85286		1.96978	3.95307e-05	3.95307e-05	1.00894e-07	4.41339	4.44341	6.98188		1.74295	0.999951	1.7754e-06	3.37608	3.39489	2.82034
F2.4.3	1.9172	1.70707	0.00541297	0.00176301	-99.7992	-148.718	4.19402e+10	0.999795	0.999935	26.83	27.17	1.77521e-07	3.31378e-06	0	0.0951198	0.0285665	4.10572	3.09065	3.17867	3.95073		1.94657	3.33161e-05	3.33161e-05	1.45765e-07	4.24343	4.07719	7.80117		1.73685	0.999938	2.12113e-06	3.31348	3.20552	3.20767		1.90383	0.999872	4.42527	4.34061
F1.5.1	1.89589	1.71386	0.00332251	0.00083426	-121.763	-182.388	1.46126e+13	0.999851	0.999964	29.26	29.56	4.79174e-08	7.76965e-07	4.21885e-15	0.0961581	0.0323968						1.93491	5.29306e-05	5.29306e-05	3.02648e-08					1.72612	0.999928	6.26861e-07							4.14932	3.91571
F1.5.2	1.90199	1.70778	0.00349576	0.00080891	-119.475	-183.777	9.1828e+13	0.999833	0.999962	29.34	29.66	4.01284e-08	7.92447e-07	1.55431e-15	0.0939547	0.0300999						1.94104	4.36589e-05	4.36589e-05	2.57282e-08					1.72421	0.999873	5.97793e-07							4.01787	3.74314
F1.5.3	1.88767	1.72551	0.00268575	0.00083242	-131.337	-182.488	1.28037e+11	0.999878	0.999963	29.24	29.5	5.49103e-08	6.51715e-07	3.062e-13	0.089017	0.0331503						1.99245	8.712e-05	8.712e-05	1.46222e-08					1.72997	0.999941	5.94011e-07							4.09623	4.12269
F2.5.1	1.89297	1.71233	0.0034305	0.00084142	-120.323	-182.004	2.47631e+13	0.999854	0.999965	29.1	29.4	5.69735e-08	8.92763e-07	2.22045e-15	0.0992338	0.0324186						1.94343	0.000110169	0.000110169	3.08227e-08					1.72365	0.999898	7.28792e-07
F2.5.2	1.90129	1.71131	0.00320526	0.00060755	-123.379	-196.659	8.17248e+15	0.999852	0.999973	29.11	29.41	4.7967e-08	8.62851e-07	8.65974e-15	0.0954128	0.0286981						1.99831	0.00012153	0.00012153	1.44509e-08					1.72983	0.999919	6.29501e-07					1.94947	0.999726	4.49069	4.34328
F2.5.3	1.89871	1.71951	0.00318334	0.00071792	-123.688	-189.147	1.63781e+14	0.999865	0.99997	29	29.28	5.58477e-08	8.38777e-07	9.99201e-15	0.0676643	0.0355713						1.9866	1.91798e-05	1.91798e-05	1.8685e-08					1.73303	0.99987	6.61268e-07							3.87732	3.75004
																																							4.34328	4.14499
Dil1	1.98495	1.68797	0.021504	0.0158089	-38.8811	-51.2007	495.148	0.999041	0.999312	20.5283	20.9867	4.86454e-06	0.000107165	0	0.112818	0.0254172	4.7411	3.19818	3.62567	3.67011		1.90459	3.28072e-05	3.28072e-05	1.20439e-05	4.31669	4.18903	19.5069		1.75262	0.999858	5.20128e-05	3.57308	3.48086	3.7194				4.25716	4.09001
Dil2	1.96421	1.69901	0.0170877	0.0121586	-50.7923	-64.5937	1491.73	0.999304	0.999517	22.795	23.2067	1.34896e-06	3.03824e-05	0	0.0806836	0.0249416	4.09145	2.95326	3.1467	3.1632		1.98338	7.06321e-06	7.06321e-06	1.9989e-06	4.2322	4.09303	2.57592		1.75704	0.999947	1.43334e-05	3.23758	3.16366	2.89346
Dil3	1.94289	1.70301	0.0101305	0.00599075	-72.3399	-94.5371	90058.6	0.999584	0.99976	24.8767	25.2483	4.3377e-07	9.51657e-06	0	0.0858526	0.0265009	4.20998	3.06172	2.55788	3.64866		1.87504	2.23155e-05	2.23155e-05	1.15711e-06	3.90249	3.75028	10.9333		1.74879	0.99972	5.00826e-06	3.35072	3.23656	2.76755		1.93296	0.999619	4.45482	4.31946
Dil4	1.90762	1.71383	0.00435344	0.00153334	-110.156	-155.185	2.3412e+10	0.999819	0.999938	27.0383	27.3483	1.70628e-07	2.62348e-06	4.44089e-16	0.0869927	0.0294636	3.98282	3.13707	3.42231	3.28743		1.95947	3.0348e-05	3.0348e-05	1.09906e-07	4.2253	4.17777	5.21236		1.73746	0.999939	1.8094e-06	3.2591	3.22917	2.82568				3.38551	3.2957
Dil5	1.89642	1.71505	0.00322052	0.000773747	-123.328	-186.077	1.41126e+15	0.999855	0.999966	29.175	29.4683	5.0624e-08	8.02586e-07	5.54741e-14	0.0902401	0.0320558	4.25634	3.08756	3.18814	3.44235		1.96612	7.24313e-05	7.24313e-05	2.2429e-08	4.16917	4.05253	9.55712		1.7278	0.999905	6.39704e-07	3.35512	3.27756	3.05152				4.16068	3.99532
																	106.408	77.1889	79.7034	86.0587						104.229	101.313	238.928					83.8781	81.9391	76.288				4.09416	4.04709
																																							4.02379	3.9144
Dil1	0.0273275	0.0121124	0.0053223	0.00400891	11.1903	11.3133	151.787	0.000250284	0.000184622	0.243673	0.203437	6.79238e-07	2.13911e-05	0	0.009452	0.00419697	0.319641	0.107794	0.37478	0.690061		0.0297407	1.85343e-05	1.85343e-05	2.89642e-06	0.297515	0.288758	31.4025		0.0207579	9.87312e-05	7.06473e-06	0.200533	0.195787	0.891942				100.595	97.8599
Dil2	0.0246101	0.016197	0.00611301	0.00438064	17.7695	17.9018	1703.46	0.000218095	0.000153051	0.213705	0.164884	2.07171e-07	9.49136e-06	0	0.00787304	0.00171742	0.359784	0.137976	0.698462	0.520643		0.130714	1.81364e-06	1.81364e-06	1.3971e-06	0.895214	0.746078	3.31487		0.00589547	3.27838e-05	2.13952e-06	0.197577	0.155177	0.356256		0.0169163	0.00026147	0.154862	0.134796
Dil3	0.0119568	0.00913149	0.00206273	0.0013497	8.87506	9.42793	75825	7.73384e-05	4.83215e-05	0.208774	0.177923	3.52087e-08	2.1361e-06	0	0.0107684	0.00211073	0.256241	0.141551	0.307027	0.581753		0.0440281	1.17919e-05	1.17919e-05	4.47741e-07	0.321531	0.266876	4.51949		0.00620313	0.000130868	8.71508e-07	0.162509	0.140817	0.346832				0.274072	0.222802
Dil4	0.0086399	0.00713361	0.000748535	0.000153587	7.73549	4.46197	2.80425e+10	2.11678e-05	3.25037e-06	0.194259	0.178932	1.41205e-08	5.18412e-07	9.28879e-16	0.00960029	0.00155819	0.25656	0.161846	0.551888	0.663106		0.0306626	1.29738e-05	1.29738e-05	4.24142e-08	0.353319	0.350912	2.05187		0.00309547	1.24591e-05	2.26525e-07	0.164695	0.162738	0.238077				0.230007	0.214387
Dil5	0.00545067	0.00640511	0.000289083	9.34436e-05	4.25669	5.82681	3.31287e+15	1.5136e-05	4.27785e-06	0.125817	0.133928	6.48873e-09	8.55509e-08	1.22877e-13	0.0115553	0.00240433						0.0292095	4.02353e-05	4.02353e-05	7.50137e-09					0.00371775	2.93781e-05	5.00301e-08							0.244553	0.213206
Dil1	1.37673	0.717575	24.7503	25.3585	-28.7809	-22.096	30.6548	0.0250524	0.0184749	1.18701	0.969364	13.963	19.9608	0	8.37806	16.5123	6.74193	3.37048	10.3368	18.8022		1.56153	56.4947	56.4947	24.0489	6.8922	6.89318	160.981		1.18439	0.00987452	13.5827	5.61232	5.62468	23.9808		0.875148	0.0261569	3.47627	3.12067
Dil2	1.25293	0.953323	35.7744	36.0291	-34.9847	-27.7145	114.194	0.0218247	0.0153125	0.93751	0.710502	15.3578	31.2397	0	9.75792	6.88578	8.79355	4.672	22.1966	16.4594		6.59045	25.6773	25.6773	69.8931	21.1525	18.228	128.687		0.335535	0.00327855	14.9268	6.10261	4.90497	12.3124				8.09545	6.76036
Dil3	0.615412	0.536198	20.3616	22.5298	-12.2686	-9.97274	84.1953	0.00773706	0.00483331	0.839237	0.704693	8.1169	22.4461	0	12.5429	7.96475	6.08651	4.62326	12.0032	15.9443		2.34811	52.8419	52.8419	38.6947	8.23912	7.11617	41.337		0.354709	0.0130904	17.4014	4.84998	4.35084	12.5321				5.52813	5.36596
Dil4	0.452914	0.416238	17.1941	10.0165	-7.02234	-2.87526	119.778	0.00211716	0.000325057	0.718459	0.65427	8.2756	19.7605	209.165	11.0357	5.28855	6.44166	5.15912	16.1262	20.171		1.56484	42.7501	42.7501	38.5914	8.36197	8.39951	39.3655		0.17816	0.00124599	12.5194	5.05338	5.03961	8.42547				5.97322	5.26811
Dil5	0.287419	0.373465	8.97628	12.0768	-3.45153	-3.13139	234.745	0.00151382	0.0004278	0.43125	0.454481	12.8175	10.6594	221.503	12.8051	7.50044	7.01591	4.45622	15.1657	17.8442		1.48564	55.5496	55.5496	33.445	11.1614	10.1592	92.5926		0.215172	0.00293809	7.82081	5.40457	4.98002	14.3127				5.76827	5.12878

## Sheet: reps3
Dataset 3, six 4-fold dilutions, three replicates, Mx3000P (Stratagene)
Sample	Eff l4	Eff l5	resVar l4	resVar l5	AICc l4	AICc l5	Ev.Rat	Rsq l4	Rsq l5	cpD2 l4	cpD2 l5	F0 l4	F0 l5	nested F	RMSE l4	RMSE l5	Ratio Eff l4	Ratio Eff l5	Ratio F0 l4	Ratio F0 l5		Eff exp	resVar exp	F0 exp	RMSE exp	Ratio Eff exp l4	Ratio Eff exp l5	Ratio F0 exp		Eff sliwin	R-squared	F0 sliwin	Ratio Eff sliwin l4	Ratio Eff sliwin l5	Ratio F0 sliwin		Eff calib	R.squared	Ratio Eff calib l4	Ratio Eff calib l5
F1.1	2.01959	1.86481	0.00016607	0.00010322	-256.584	-276.424	20323.3	0.999899	0.999939	20.87	21.05	7.33148e-07	3.39531e-06	3.89255e-07	0.0177796	0.00574942	3.8829	3.49924	12.5396	4.50724		2.16421	0.00020365	2.23104e-07	0.00902552	4.4374	4.72012	2.89133		1.88143	0.99905	2.78377e-06	3.38658	3.56221	32.5137		1.94212	0.999952	3.6006	3.79696
F1.2	2.01545	1.8588	0.00021701	0.00014624	-244.546	-260.748	3297.65	0.999868	0.999913	20.91	21.1	7.32258e-07	3.4973e-06	1.66419e-09	0.0142717	0.00833221	3.94975	3.41257	8.30541	4.73794		2.18412	2.23393e-05	1.59382e-07	0.00298926	4.6236	4.69641	0.161828		2.0567	0.998825	5.53184e-07	4.10976	4.16946	5.97136				4.82188	4.33603
F1.3	2.08899	1.85009	0.00030921	0.00016494	-228.614	-255.333	633978	0.999813	0.999902	20.8	21.07	3.81001e-07	3.95263e-06	1.2863e-12	0.0218685	0.00371845	4.66303	3.55153	4.84276	4.70746		2.16464	2.92693e-05	2.28521e-07	0.00342166	5.0229	4.90787	0.899885		2.03377	0.999178	6.90729e-07	4.40913	4.31622	1.67977				3.74689	3.95124
F2.1	2.12382	1.88351	0.00032362	0.00019316	-226.563	-248.225	50560.2	0.999799	0.999883	22.8	23.06	5.84668e-08	7.53301e-07	5.12923e-13	0.0218448	0.00460886	5.96031	4.05211	0.58766	2.74088		2.20845	2.43607e-05	3.10453e-08	0.00312158	6.53867	5.76017	0.110632		2.09687	0.998747	8.56185e-08	5.78263	5.13658	1.68793				4.19448	4.03071
F2.2	2.08227	1.88454	0.00023497	0.0001422	-240.968	-262.008	37034.3	0.999855	0.999915	22.87	23.08	8.81663e-08	7.38148e-07	3.31614e-10	0.0184492	0.004154	4.08874	3.61964	6.87767	2.01303		2.281	0.000852187	1.25639e-08	0.0184719	4.87081	5.33329	21.1538		2.0872	0.998702	9.26396e-08	4.10736	4.45363	15.8447				3.57677	3.89913
F2.3	2.09093	1.87132	0.00032266	0.0002076	-226.697	-244.98	9331.62	0.999801	0.999875	22.89	23.13	7.86745e-08	8.39652e-07	5.44786e-13	0.0205744	0.00432001	5.70168	3.94463	0.93882	4.91038		2.29023	3.61442e-05	1.72457e-08	0.00380232	7.06832	6.13955	0.867027		1.9343	0.998718	4.11206e-07	4.74455	4.24118	2.52387				4.27884	3.95124
F3.1	1.94168	1.85919	9.519e-05	7.585e-05	-281.632	-290.29	75.8596	0.999946	0.999958	25.17	25.27	9.94908e-08	2.7484e-07	0.0530675	0.0145443	0.00815083	3.74518	3.60994	6.10566	2.53998		3.98604	0.00199035	1.50778e-14	0.028216	15.6703	17.5034	9.26648		2.00623	0.998407	5.07239e-08	3.99703	4.22598	4.71077
F3.2	2.12321	1.83879	0.00033418	0.00013079	-225.119	-265.773	6.72835e+08	0.999782	0.999917	24.79	25.11	1.28192e-08	3.66684e-07	2.68452e-13	0.0179407	0.00246611	5.6081	3.86601	2.22971	3.61098		2.26212	1.90628e-06	2.97242e-09	0.000873219	6.484	6.12388	0.0340083		2.23288	0.999094	5.84672e-09	6.29364	5.94951	0.959929		1.94609	0.999918	3.68774	3.73718
F3.3	1.95189	1.89352	0.00010182	9.362e-05	-278.6	-280.816	3.02748	0.999944	0.99995	25.25	25.32	8.38015e-08	1.70995e-07	0.0113868	0.0120263	0.00788563	4.01928	3.67817	2.52165	3.9066		2.29203	4.8081e-05	1.94903e-09	0.00438548	5.61381	5.43062	0.319325		1.89516	0.999519	1.62927e-07	3.78009	3.68465	0.930791				3.59082	3.86369
F4.1	1.97652	1.83492	0.0001774	0.00011167	-253.616	-272.885	15283.6	0.999896	0.999936	27.16	27.34	1.62949e-08	1.08206e-07	1.00908e-07	0.0145089	0.00316261	4.3566	3.57763	2.48233	4.37091		2.25884	2.31793e-05	6.87454e-10	0.00304495	5.8129	5.53554	3.42057		2.01582	0.999449	1.07677e-08	4.54585	4.35861	1.6064				4.59393	4.38473
F4.2	2.05506	1.83616	0.00021626	8.119e-05	-244.703	-287.228	1.71476e+09	0.999863	0.99995	27.08	27.33	5.74927e-09	1.01547e-07	1.78606e-09	0.0198003	0.00291546	4.91292	3.64861	1.54987	3.91296		4.25996	0.00164925	1.69629e-16	0.0256767	24.6029	21.9096	0.814238		2.05901	0.999739	6.09079e-09	4.93382	4.65684	0.853359				4.35564	4.1297
F4.3	1.91769	1.89709	6.876e-05	6.917e-05	-296.266	-294.44	0.40123	0.999959	0.99996	27.33	27.36	3.32328e-08	4.37709e-08	1	0.00998311	0.00837563	3.40113	3.7399	9.61981	1.19904		5.03546	0.000428202	7.58645e-18	0.0137336	20.8849	27.9383	0.427041		1.79117	0.998642	1.75041e-07	2.99157	3.32249	138.649				4.18506	4.04803
F5.1	1.93593	1.84488	6.782e-05	4.249e-05	-296.888	-316.363	16944.8	0.999954	0.999972	29.32	29.44	6.56433e-09	2.47558e-08	1	0.00745929	0.00201494	3.55489	3.50942	12.3352	2.27828		4.29897	1.98108e-06	6.69335e-18	0.000890187	16.446	19.8791	0.0262975		1.93478	0.998662	6.70299e-09	3.55086	3.86897	2.75124				3.71238	3.71238
F5.2	1.97673	1.84217	0.00011575	5.867e-05	-272.83	-301.844	1.99673e+06	0.999925	0.999963	29.29	29.46	3.70951e-09	2.59514e-08	0.000706578	0.0155591	0.00373903	4.32799	3.60738	2.15551	3.59443		3.96098	0.00432661	2.85895e-17	0.0315346	19.2875	18.0047	12.1104		1.93099	0.999006	7.13743e-09	4.11555	3.98235	4.39743
F5.3	1.98506	1.82216	0.00012564	3.894e-05	-269.14	-320.294	1.28199e+11	0.999918	0.999975	29.21	29.42	3.45462e-09	3.65051e-08	0.000125167	0.0176974	0.00285992	4.27837	3.52557	7.30566	6.30485		4.61752	0.00239417	1.28608e-18	0.0321599	25.618	24.8461	0.463593		2.07	0.998608	1.26248e-09	4.67579	4.60825	0.279268		1.97061	0.998887	4.12778	4.04463
F6.1	2.01248	1.81755	0.00014813	3.62e-05	-261.73	-323.573	2.68627e+13	0.999886	0.999973	31.24	31.49	5.32165e-10	1.0866e-08	4.08532e-06	0.0160262	0.00298633	4.62565	3.4446	0.710302	3.11611		4.22974	0.00286468	7.4962e-19	0.0338507	23.5302	19.791	1.21202		1.91208	0.999096	2.43635e-09	4.13521	3.82575	1.5536				4.95746	4.4175
F6.2	1.9319	1.84066	6.526e-05	4.174e-05	-298.62	-317.169	10661.9	0.999952	0.99997	31.44	31.56	1.72094e-09	7.2199e-09	1	0.00799435	0.00313975	3.65921	3.32659	2.55607	2.42591		4.39751	0.000117164	4.90283e-20	0.00260393	18.4977	18.4977	0.026241		1.93653	0.998877	1.62309e-09	3.67654	3.67654	0.307618				4.09988	3.99013
F6.3	2.01454	1.85146	0.00021665	0.00015073	-244.622	-259.386	1606.79	0.999823	0.99988	31.33	31.52	4.72869e-10	5.79e-09	1.72196e-09	0.0142644	0.00604041	3.24351	2.71253	0.799836	1.83854		4.91568	3.41538e-05	2.10889e-19	0.0693709	14.5164	13.1936	2.79557		1.86672	0.999968	4.52066e-09	2.85373	2.74884	6.03502				3.57973	4.04463
F7.1	1.90074	1.81042	0.00010932	8.693e-05	-275.403	-284.152	79.4128	0.999897	0.99992	33.43	33.56	7.49209e-10	3.48705e-09	0.00240437	0.0115556	0.00457373						3.78794	0.00143863	9.59041e-19	0.0279291					1.85639	0.999717	1.5682e-09							4.21264	4.15588
F7.2	1.90863	1.8209	9.371e-05	7.109e-05	-282.333	-293.207	229.681	0.999915	0.999937	33.41	33.53	6.73277e-10	2.97617e-09	0.0770549	0.0115874	0.00380718						3.98578	0.00879855	-1.97538e-20	0.0992314					1.78492	0.998452	5.27633e-09							3.12558	3.00092
F7.3	1.93155	1.83081	0.00011685	8.875e-05	-272.402	-283.222	223.573	0.999899	0.999925	33.01	33.14	5.91208e-10	3.14924e-09	0.000577461	0.0136514	0.00531617						3.62753	0.00213296	4.19578e-18	0.0248145					1.91975	0.998712	7.49072e-10
Dil1	2.04134	1.8579	0.000230763	0.000138133	-243.248	-264.168	219200	0.99986	0.999918	20.86	21.0733	6.15469e-07	3.61508e-06	1.30307e-07	0.0179733	0.00593336	4.16523	3.48778	8.56258	4.65088		2.17099	8.50862e-05	2.03669e-07	0.00514548	4.69463	4.7748	1.31768		1.99063	0.999018	1.34256e-06	3.96849	4.01596	13.3883		1.95294	0.999586	3.80537	3.85959
Dil2	2.09901	1.87979	0.00029375	0.000180987	-231.41	-251.737	32308.7	0.999818	0.999891	22.8533	23.09	7.51025e-08	7.77034e-07	1.10891e-10	0.0202895	0.00436096	5.25024	3.87213	2.80138	3.22143		2.2599	0.00030423	2.0285e-08	0.00846527	6.15927	5.74434	7.37715		2.03946	0.998722	1.96488e-07	4.87818	4.61046	6.6855				4.45672	4.20574
Dil3	2.00559	1.86383	0.000177063	0.000100087	-261.784	-278.959	2.24278e+08	0.999891	0.999942	25.07	25.2333	6.53705e-08	2.7084e-07	0.0214848	0.0148371	0.00616752	4.45752	3.71804	3.61901	3.35252		2.84673	0.000680114	1.64049e-09	0.0111582	9.25605	9.68596	3.2066		2.04476	0.999007	7.31658e-08	4.69025	4.62005	2.2005				4.1469	4.1087
Dil4	1.98309	1.85605	0.00015414	8.73433e-05	-264.862	-284.851	5.71592e+08	0.999906	0.999949	27.19	27.3433	1.84256e-08	8.45078e-08	0.333333	0.0147641	0.0048179	4.22355	3.65538	4.55067	3.16097		3.85142	0.000700211	2.29151e-10	0.0141517	17.1003	18.4611	1.55395		1.95533	0.999276	6.39666e-08	4.15708	4.11264	47.0363				4.04328	4.06835
Dil5	1.9659	1.8364	0.00010307	4.67e-05	-279.619	-312.834	4.27337e+10	0.999932	0.99997	29.2733	29.44	4.57615e-09	2.90708e-08	0.333611	0.0135719	0.00287129	4.05375	3.54746	7.26544	4.05919		4.29249	0.00224092	1.21897e-17	0.0215282	20.4505	20.91	4.20009		1.97859	0.998759	5.0343e-09	4.11407	4.15319	2.47598				3.99149	4.03435
Dil6	1.98631	1.83656	0.000143347	7.62233e-05	-268.324	-300.043	8.95423e+12	0.999887	0.999941	31.3367	31.5233	9.08658e-10	7.95864e-09	0.333335	0.0127617	0.0040555	3.84279	3.16124	1.3554	2.46018		4.51431	0.00100533	3.36513e-19	0.0352752	18.8481	17.1608	1.34461		1.90511	0.999314	2.86003e-09	3.55516	3.41704	2.63208				3.7056	3.55484
Dil7	1.91364	1.82071	0.000106627	8.22567e-05	-276.713	-286.86	177.556	0.999904	0.999927	33.2833	33.41	6.71231e-10	3.20415e-09	0.0266789	0.0122648	0.00456569	4.33218	3.57367	4.69241	3.4842		3.80042	0.00412338	1.71169e-18	0.0506583	12.7515	12.7895	3.16668		1.85369	0.99896	2.5312e-09	4.2272	4.15489	12.4031				4.02489	3.97193
																	108.305	89.3418	117.31	87.1049						318.787	319.737	79.167					105.68	103.872	310.078				100.622	99.2982
Dil1	0.0413178	0.00740195	7.25543e-05	3.16485e-05	14.0306	10.9533	359309	4.38323e-05	1.87118e-05	0.0556776	0.0251661	2.03055e-07	2.96738e-07	2.24257e-07	0.00380207	0.00231237	0.432405	0.0701858	3.85484	0.125324		0.0113709	0.000102738	3.84491e-08	0.00336716	0.299143	0.115851	1.4119		0.0952688	0.000178501	1.25002e-06	0.525711	0.399754	16.7015		0.0154306	0.000605215	0.282594	0.163012
Dil2	0.0219217	0.00735146	5.09072e-05	3.43574e-05	8.27847	9.0411	21016.6	3.20196e-05	2.09459e-05	0.0472582	0.0360555	1.51686e-08	5.47559e-08	1.91152e-10	0.00171564	0.000230178	1.01417	0.225166	3.53453	1.50727		0.044789	0.00047458	9.60821e-09	0.00867268	1.14683	0.403364	11.9369		0.0911977	2.27858e-05	1.85984e-07	0.845592	0.467848	7.9431				0.752946	0.299013
Dil3	0.101989	0.0276589	0.000136107	2.80351e-05	31.789	12.3635	3.88462e+08	9.4206e-05	2.18766e-05	0.245764	0.109697	4.61819e-08	9.79058e-08	0.0279377	0.00296809	0.00320826	1.00581	0.132609	2.15844	0.719038		0.986785	0.00113494	1.51003e-09	0.0148765	5.57195	6.77895	5.24994		0.172126	0.000560882	8.0909e-08	1.3928	1.18274	2.17401				0.425475	0.239842
Dil4	0.0689176	0.0355416	7.64515e-05	2.1908e-05	27.5597	10.9721	9.90012e+08	4.92063e-05	1.20057e-05	0.127671	0.0152753	1.38651e-08	3.54359e-08	0.57735	0.00491355	0.00308356	0.764627	0.0813482	4.41469	1.71445		1.43268	0.000846475	3.96902e-10	0.0113217	9.95034	11.5927	1.62809		0.143797	0.000568516	9.6222e-08	1.02784	0.700354	79.3399				0.409453	0.0535877
Dil5	0.0262925	0.0124115	3.09253e-05	1.05172e-05	15.0685	9.7182	7.40151e+10	1.91063e-05	6.4601e-06	0.0568624	0.02	1.72652e-09	6.46602e-09	0.57711	0.0054006	0.000862102	0.432734	0.0525201	5.08994	2.05313		0.328314	0.00216638	1.44578e-17	0.0178758	4.69534	3.53526	6.85399		0.0791827	0.000215613	3.27371e-09	0.562469	0.39815	2.07283				0.359421	0.12892
Dil6	0.0471316	0.0173232	7.58083e-05	6.45841e-05	27.5966	35.3553	1.55092e+13	6.41156e-05	5.26695e-05	0.100167	0.0351188	7.04081e-10	2.61741e-09	0.577349	0.00422154	0.00172069	0.709124	0.393049	1.04077	0.639475		0.357575	0.00161077	3.66801e-19	0.0334063	4.51711	3.49597	1.38942		0.0354233	0.000577333	1.49453e-09	0.649303	0.583473	3.01216				0.576663	0.494358
Dil7	0.0160012	0.0101932	1.18028e-05	9.71334e-06	5.09343	5.51587	85.0491	9.85655e-06	8.66591e-06	0.236925	0.234307	7.90206e-11	2.59831e-10	0.0436365	0.0012009	0.000754524						0.17945	0.00406367	2.20625e-18	0.0420943					0.0674519	0.000668084	2.41237e-09
Dil1	2.02405	0.398405	31.441	22.9116	-5.768	-4.14632	163.919	0.00438385	0.00187133	0.266911	0.119422	32.992	8.20834	172.099	21.154	38.9724	10.3813	2.01234	45.0196	2.69464		0.523764	120.745	18.8783	65.4392	6.37202	2.42631	107.15		4.78585	0.0178677	93.107	13.2471	9.95411	124.747		0.79012	0.0605466	7.42617	4.22356
Dil2	1.04439	0.391078	17.3301	18.9834	-3.57741	-3.59148	65.0494	0.00320254	0.00209482	0.206789	0.156152	20.1971	7.04678	172.379	8.45582	5.27814	19.3166	5.81504	126.171	46.7887		1.9819	155.994	47.3662	102.45	18.6196	7.02195	161.809		4.47167	0.0022815	94.6543	17.3342	10.1475	118.811				16.8946	7.10964
Dil3	5.08524	1.48398	76.8693	28.0108	-12.1432	-4.43201	173.205	0.00942163	0.00218779	0.980312	0.434729	70.6464	36.149	130.035	20.0045	52.0186	22.5644	3.56664	59.6419	21.4477		34.6638	166.874	92.0477	133.323	60.198	69.9874	163.723		8.41794	0.056144	110.583	29.6957	25.6001	98.7963				10.2601	5.83742
Dil4	3.47527	1.9149	49.5987	25.0826	-10.4053	-3.85189	173.203	0.00492109	0.00120063	0.469553	0.0558646	75.249	41.9321	173.205	33.2805	64.0022	18.1039	2.22544	97.0118	54.2379		37.1988	120.889	173.205	80.0018	58.1882	62.7949	104.771		7.3541	0.0568928	150.425	24.725	17.0293	168.678				10.1268	1.31719
Dil5	1.33743	0.675862	30.0042	22.5208	-5.38892	-3.10651	173.201	0.00191076	0.000646029	0.194246	0.0679348	37.7287	22.2423	172.989	39.7924	30.0249	10.6749	1.4805	70.0568	50.5798		7.64858	96.6738	118.607	83.0342	22.9595	16.907	163.187		4.00198	0.0215881	65.0281	13.6718	9.58661	83.7177				9.00468	3.19557
Dil6	2.37283	0.943239	52.8846	84.7301	-10.2848	-11.7834	173.205	0.00641229	0.00526726	0.319646	0.111406	77.4859	32.8876	173.204	33.0799	42.4287	18.4533	12.4334	76.7868	25.993		7.92092	160.223	109.001	94.7019	23.9659	20.3719	103.332		1.85938	0.0577729	52.2555	18.2637	17.0754	114.44				15.5619	13.9066
Dil7	0.836167	0.559844	11.0692	11.8086	-1.84069	-1.92284	47.9	0.00098575	0.000866653	0.711842	0.701309	11.7725	8.1092	163.562	9.79143	16.526	16.5824	4.58889	79.1147	33.6236		4.72184	98.552	128.893	83.0945	31.7172	29.9183	133.996		3.6388	0.066878	95.3055	19.4896	14.8988	118.198				11.5457	5.93166

## Sheet: rutledge
Dataset 4, five 10-fold dilutions, eight replicates, Opticon (Biorad)
Sample	Eff l4	Eff l5	resVar l4	resVar l5	AICc l4	AICc l5	Ev.Rat	Rsq l4	Rsq l5	cpD2 l4	cpD2 l5	F0 l4	F0 l5	nested F	RMSE l4	RMSE l5	Ratio Eff l4	Ratio Eff l5	Ratio F0 l4	Ratio F0 l5		Eff exp	resVar exp	RMSE exp	F0 exp	Ratio Eff exp l4	Ratio Eff exp l5	Ratio F0 exp		Eff sliwin	R-squared	F0 sliwin	Ratio Eff sliwin l4	Ratio Eff sliwin l5	Ratio F0 sliwin		Eff calib	R.squared	Ratio Eff calib l4	Ratio Eff calib l5
X1.R1.1	1.91381	1.72896	1.004e-05	6.15e-06	-382.84	-403.32	28007.7	0.999775	0.999865	14.56	14.85	2.50927e-05	9.13155e-05	0	0.00424827	0.00143737	11.48	7.13912	5.56493	9.98428		1.90823	3.82902e-06	0.00123758	2.70096e-05	11.3545	10.1733	20.7032		1.7836	0.999252	6.08385e-05	8.80793	7.98277	5.61941		1.87092	0.996576	10.542	9.47711
X1.R1.2	1.92353	1.74325	1.417e-05	8.81e-06	-367.357	-387.161	19968.1	0.999777	0.999865	14.55	14.8	2.83054e-05	9.86165e-05	0	0.00570561	0.00185322	12.0898	7.68751	6.46684	11.9135		1.99272	9.06033e-07	0.000602008	1.51576e-05	13.8322	12.5594	24.5528		1.68465	0.99865	0.000141279	7.29463	6.78097	22.7295				9.65689	9.41792
X1.R1.3	1.883	1.77376	9.6e-06	8.39e-06	-384.875	-389.351	9.37751	0.999813	0.99984	14.6	14.78	3.26353e-05	7.01473e-05	1.11022e-16	0.00373246	0.00260292	10.9378	8.43124	10.4729	10.9002		1.74741	9.69798e-06	0.00196957	7.91337e-05	8.24615	7.97458	92.4068		1.69458	NA	0.000116187	7.34261	7.11389	425.951				10.0898	10.0268
X1.R1.4	1.88927	1.75683	1.043e-05	8.07e-06	-381.116	-391.113	148.212	0.999825	0.999868	14.7	14.9	3.16712e-05	8.05781e-05	0	0.00458739	0.0025031	10.7979	7.99934	9.10641	10.0638		1.89503	4.67206e-06	0.00136705	3.19211e-05	10.9215	10.5779	85.4717		1.69064	0.999061	0.000122931	7.12702	6.94233	22.9824				9.07051	9.07051
X1.R2.1	1.87351	1.77516	7.8e-06	7.3e-06	-394.225	-395.649	2.03801	0.999766	0.999787	14.71	14.86	2.69028e-05	5.36011e-05	7.21645e-15	0.00351855	0.00237271	9.46474	7.49597	5.2239	6.25956		1.8582	1.41846e-06	0.000753248	2.98733e-05	9.19069	8.80059	3.88291		1.77431	0.999374	5.46757e-05	7.78975	7.48327	2.69918				9.24259	9.35911
X1.R2.2	1.88786	1.84066	4.54e-06	4.35e-06	-418.595	-418.927	1.18053	0.999875	0.999883	14.74	14.79	2.48455e-05	3.42539e-05	4.04701e-10	0.00269405	0.00210894	9.18615	8.66977	6.18911	4.72574		1.866	3.85114e-06	0.00124115	2.64776e-05	8.82029	9.09973	28.9124		1.81322	0.999505	4.04589e-05	7.9798	8.22081	4.00056
X1.R2.3	1.8759	1.78107	5.73e-06	5.47e-06	-408.066	-408.624	1.32126	0.9998	0.999814	14.75	14.89	2.41994e-05	4.70316e-05	3.55849e-12	0.00359932	0.00268086	8.4901	6.87497	5.1782	6.9607		1.80689	1.01555e-06	0.000637354	3.53644e-05	7.47432	7.21366	5.01507		1.71416	NA	7.25281e-05	6.24846	6.04965	2.60547		1.8639	0.99608	10.7229	9.82776
X1.R2.4	1.87772	1.82032	5.44e-06	5.38e-06	-410.424	-409.37	0.590404	0.999814	0.99982	14.8	14.89	2.311e-05	3.43625e-05	1.02554e-11	0.00358117	0.00298764	8.30611	7.48341	5.53404	4.86476		1.86944	1.33625e-05	0.00231192	2.11775e-05	8.1837	8.1837	2.41529		1.5981	NA	0.000165288	4.83184	4.83184	31.2508				9.586	9.46736
X2.R1.1	1.84546	1.76721	9.52e-06	8.6e-06	-385.257	-388.246	4.45788	0.999836	0.999856	18.32	18.44	4.50908e-06	9.14593e-06	1.11022e-16	0.00394124	0.00256624	9.18963	7.67873	8.73747	10.2347		2.00736	1.19865e-06	0.000692431	1.30461e-06	12.4596	12.1171	395691		1.74658	0.999277	1.08265e-05	7.52878	7.3627	2.28735				9.88914	9.586
X2.R1.2	1.84472	1.77414	6.37e-06	5.65e-06	-403.333	-407.127	6.66599	0.999887	0.999902	18.36	18.47	4.377e-06	8.27769e-06	4.25993e-13	0.00323135	0.00208401	9.23273	7.92215	7.48647	7.19929		2.10656	2.71488e-06	0.00104209	6.17348e-07	14.9476	14.7265	4.41011		1.80632	0.999308	6.21566e-06	8.55399	8.45343	9.2285				8.677	8.7312
X2.R1.3	1.85169	1.77175	6.49e-06	6.13e-06	-402.49	-403.502	1.65858	0.999808	0.999823	18.38	18.5	3.11616e-06	6.43539e-06	2.91878e-13	0.00192838	0.000735996	9.41783	8.30014	6.23742	4.19643		2.00508	3.98881e-06	0.00126314	8.56362e-07	12.5823	13.1186	6.75917		2.20194	NA	2.72771e-07	17.6935	18.5517	0.0673608				8.56961	8.9514
X2.R1.4	1.84641	1.7555	5.18e-06	4.68e-06	-412.642	-415.588	4.36252	0.999876	0.99989	18.44	18.59	3.4779e-06	8.0067e-06	2.77799e-11	0.00307757	0.00222931	10.156	7.79936	6.4202	12.491		2.14096	4.65302e-06	0.00136426	3.7347e-07	17.7706	16.0962	5.15381		1.7961	0.996935	5.3489e-06	9.14893	8.47827	4.24627
X2.R2.1	1.80965	1.75418	7.07e-06	6.9e-06	-398.619	-398.185	0.804997	0.999802	0.999812	18.29	18.37	5.14994e-06	8.56308e-06	5.15143e-14	0.00343169	0.00263063	7.83165	6.60832	9.88847	18.7239		1.76742	1.20627e-06	0.000694628	7.69354e-06	7.21551	6.77735	1.37289e+07		1.65751	0.998897	2.02564e-05	5.77443	5.46222	31.5685		1.89373	0.9961	11.1753	10.7553
X2.R2.2	1.83132	1.76648	6.76e-06	6.86e-06	-400.659	-398.42	0.326383	0.999784	0.999786	18.23	18.33	4.01439e-06	7.24838e-06	1.28564e-13	0.00319535	0.00249869	8.515	7.08038	7.57016	12.8629		2.01504	1.45684e-07	0.0002414	9.15788e-07	11.9445	11.1362	971784		1.7253	0.999129	1.01133e-05	6.89446	6.52851	6.57874				10.2196	10.6188
X2.R2.3	1.80986	1.76947	4.13e-06	4.36e-06	-422.847	-418.836	0.134579	0.99984	0.999835	18.15	18.23	4.67333e-06	6.75673e-06	2.75466e-09	0.00305223	0.0028907	8.615	7.32776	6.63564	14.0641		1.75286	6.6e-06	0.00162481	7.05163e-06	7.67016	7.09055	40.8308		1.61283	0.999477	2.78369e-05	5.6695	5.30252	12.9582				10.2851	9.34568
X2.R2.4	1.82884	1.7701	5.95e-06	5.56e-06	-406.395	-407.86	2.07975	0.999801	0.999818	18.16	18.25	4.17597e-06	7.06356e-06	1.68132e-12	0.00262274	0.00170251	9.11088	7.63609	5.76994	11.256		1.73368	1.40888e-06	0.000750702	8.7681e-06	7.49256	7.09142	66.1386		1.8056	0.99907	5.28908e-06	8.69429	8.19543	2.87635				8.99439	8.93714
X3.R1.1	1.80431	1.75486	2.39e-06	2.02e-06	-447.497	-453.449	19.6084	0.999907	0.999923	21.94	22.02	5.16062e-07	8.9362e-07	0.000216386	0.00195939	0.00117003	8.82654	7.92161	5.83386	5.92048		3.27238	1.91247e-06	0.000874636	3.29705e-12	79.4051	78.4693	95.9993		1.60809	0.997852	4.7332e-06	5.77145	5.7441	178.092				10.0899	11.1042
X3.R1.2	1.80231	1.74187	2.76e-06	2.08e-06	-440.963	-452.117	264.196	0.999916	0.999938	21.99	22.08	5.84655e-07	1.14979e-06	1.04694e-05	0.0026902	0.00174886	8.73887	7.49701	5.94247	8.70187		1.93952	3.627e-06	0.00120449	1.39985e-07	11.4477	11.0747	1.38559e+06		1.79426	0.999662	6.73529e-07	8.59597	8.34835	0.419626
X3.R1.3	1.80262	1.70434	2.76e-06	2e-06	-441.039	-453.959	639.089	0.999892	0.999924	22.02	22.2	4.99592e-07	1.53354e-06	1.08409e-05	0.00260422	0.00160815	8.59117	6.4632	6.83109	16.7567		1.9509	2.45317e-06	0.00099059	1.26696e-07	11.4645	10.371	20.1209		1.61776	NA	4.0494e-06	5.78808	5.38515	17.5964		1.87956	0.997082	10.5919	10.2629
X3.R1.4	1.80078	1.78575	4.21e-06	3.9e-06	-421.95	-423.783	2.50044	0.999883	0.999894	22.22	22.24	5.41712e-07	6.41e-07	1.83744e-09	0.00233935	0.0019278	7.88251	7.92499	6.4893	4.42658		2.00965	1.01681e-06	0.000637749	7.24648e-08	11.5865	12.082	27.2535		1.72203	NA	1.25967e-06	6.73753	6.96086	10.4728				10.8626	10.0071
X3.R2.1	1.80528	1.81681	2.83e-06	2.73e-06	-439.847	-439.949	1.05199	0.999867	0.999875	21.76	21.73	5.20802e-07	4.57335e-07	6.26817e-06	0.00131016	0.00122493	8.14209	8.47862	5.61051	4.7141		3.88221	2.49157e-05	0.00315694	5.60392e-13	123.376	128.499	23.3732		1.78354	NA	6.41664e-07	7.79923	7.93579	2.83635				9.16093	9.51444
X3.R2.2	1.80752	1.80152	5.01e-06	4.95e-06	-414.172	-413.139	0.596534	0.999788	0.999795	21.77	21.77	5.30292e-07	5.6351e-07	5.52666e-11	0.00202355	0.00181093	8.08178	8.27454	3.9261	2.54222		3.64057	4.40336e-06	0.00132716	9.42378e-13	95.7036	103.419	0.000142998		1.70602	0.99861	1.53727e-06	6.59028	6.80492	3.198				8.70994	8.5466
X3.R2.3	1.79613	1.8311	7.4e-06	7.09e-06	-396.559	-396.945	1.21279	0.999769	0.999784	21.78	21.72	7.04278e-07	4.80423e-07	2.05391e-14	0.00133241	0.000819026	7.63052	8.46004	6.04987	3.98841		1.93666	2.7178e-07	0.000329715	1.72704e-07	9.91008	10.311	47.1068		1.69011	0.999094	2.14821e-06	6.17829	6.37592	11.0869				9.27728	10.0071
X3.R2.4	1.79556	1.80863	6.07e-06	6.27e-06	-405.498	-402.505	0.223876	0.999828	0.999827	21.82	21.81	7.23745e-07	6.27539e-07	1.12454e-12	0.00208864	0.00225099	7.84851	8.29345	7.00233	4.34234		1.95958	4.73174e-06	0.00137575	1.32572e-07	10.676	11.0412	9.98342		1.70654	NA	1.83882e-06	6.56223	6.73996	8.24169
X4.R1.1	1.76688	1.72727	1.62e-06	1.56e-06	-464.819	-465.098	1.14953	0.999919	0.999925	25.63	25.7	8.84599e-08	1.50937e-07	1	0.00131432	0.000771415	7.41592	6.84709	4.51374	4.17371		3.36282	2.48333e-05	0.00315172	3.43445e-14	71.4494	71.4494	69.4959		1.86913	NA	2.65773e-08	9.03999	9.03999	3.54588		1.90254	0.999012	10.0004	9.56015
X4.R1.2	1.75794	1.73615	3.11e-06	3.19e-06	-435.581	-432.869	0.257729	0.999847	0.999847	25.67	25.71	9.8386e-08	1.32132e-07	8.89238e-07	0.00161314	0.00141419	7.08219	6.81972	4.92905	4.25393		3.2982	1.43457e-05	0.00239547	1.01029e-13	62.8669	63.6216	46.0681		1.55777	0.99786	1.60507e-06	4.65571	4.67639	227.726				9.31733	8.6809
X4.R1.3	1.78011	1.76332	1.95e-06	1.99e-06	-456.566	-454.191	0.304905	0.999908	0.999909	25.67	25.7	7.3135e-08	9.15182e-08	0.0167934	0.00116478	0.00101447	7.26999	6.99706	3.4536	3.72462		1.96107	1.46144e-05	0.0024178	6.29676e-09	10.1432	10.0751	620814		1.69132	NA	2.30127e-07	6.09674	6.06478	3.8691				9.8093	10.0004
X4.R1.4	1.77215	1.73151	3.32e-06	3.28e-06	-432.664	-431.598	0.587062	0.999861	0.999866	25.73	25.81	8.34777e-08	1.44807e-07	2.35333e-07	0.00145786	0.000939363	7.11799	6.4661	5.31745	6.04367		2.05506	5.1107e-06	0.00142978	2.65892e-09	11.83	11.5771	40.6652		1.74503	0.997815	1.2028e-07	6.75126	6.63943	9.43983				10.6648	10.9427
X4.R2.1	1.77415	1.77084	2.48e-06	2.55e-06	-445.833	-442.991	0.241435	0.99987	0.999869	25.31	25.31	9.28262e-08	9.70144e-08	9.95614e-05	0.00136887	0.0013541	8.24672	8.37964	4.51993	3.308		3.53108	2.68627e-05	0.00327797	2.39759e-14	103.825	109.199	8.39314		1.7041	NA	2.26228e-07	7.11048	7.26371	7.88034				9.43796	9.56015
X4.R2.2	1.75555	1.7185	3.13e-06	3.14e-06	-435.33	-433.537	0.408024	0.999865	0.999868	25.3	25.36	1.35068e-07	2.2166e-07	7.92832e-07	0.00176114	0.00131931	8.06816	7.25514	6.71975	10.1275		1.99376	7.13993e-05	0.00534413	6.59014e-09	12.9357	12.497	23752.1		1.65879	0.999399	4.80697e-07	6.53771	6.37436	13.9177
X4.R2.3	1.76161	1.75901	2.98e-06	3.07e-06	-437.527	-434.541	0.2247	0.999847	0.999846	25.25	25.25	1.16412e-07	1.20455e-07	2.16377e-06	0.00133991	0.0013678	8.69719	9.04795	7.35444	3.74458		2.05265	7.05704e-07	0.000531302	3.66622e-09	15.597	16.5206	3.08442e+06		1.71952	0.999502	1.93762e-07	7.92969	8.28112	10.5822		1.94947	0.999012	10.2757	10.6244
X4.R2.4	1.76497	1.7395	3e-06	2.84e-06	-437.259	-438.114	1.53342	0.99984	0.999852	25.34	25.38	1.03358e-07	1.44516e-07	1.91388e-06	0.0023103	0.00176154	8.13691	7.62712	7.42947	8.34976		1.91969	6.49507e-07	0.000509709	1.32792e-08	11.0948	10.9511	2.09632e+08		1.704	NA	2.23111e-07	7.14702	7.07124	16.5975				10.6244	9.93835
X5.R1.1	1.76491	1.72551	3.76e-06	3.68e-06	-427.038	-426.439	0.741228	0.999921	0.999925	29.15	29.22	1.95979e-08	3.61638e-08	1.83176e-08	0.00233916	0.00157752	7.51396	7.01123	9.99973	8.53524		3.4644	0.000102084	0.00638994	4.94194e-16	82.3528	84.425	0.499479		1.8371	0.999464	7.49527e-09	8.6631	8.76912	1.77751				10.5538	10.985
X5.R1.2	1.76195	1.73348	2.74e-06	2.68e-06	-441.272	-440.736	0.764997	0.999938	0.999941	29.14	29.19	1.99604e-08	3.10611e-08	1.20664e-05	0.00180302	0.00127757	7.05798	6.93418	9.7215	4.96123		3.33976	1.26387e-05	0.00224844	2.19304e-15	64.0939	69.7391	39.1582		1.83672	0.99911	7.04824e-09	8.14605	8.50021	2.37661				11.9012	11.5106
X5.R1.3	1.75447	1.74488	3e-06	2.94e-06	-437.167	-436.62	0.760768	0.999921	0.999924	29.11	29.13	2.11764e-08	2.45712e-08	1.83529e-06	0.0018791	0.00157619	7.65258	8.1556	9.98646	2.47851		3.13756	1.76175e-05	0.00265462	1.01428e-14	62.7572	74.4993	-55050.5		1.68565	0.99982	5.94781e-08	6.62057	7.15996	31.8311				10.6956	10.8394
X5.R1.4	1.76223	1.73495	2.16e-06	2.17e-06	-451.886	-450.321	0.457254	0.999923	0.999925	29.16	29.21	1.56988e-08	2.39601e-08	0.00171908	0.00133432	0.00114442	7.38925	7.47133	7.71783	2.28527		2.15318	2.01111e-06	0.000896908	6.53856e-11	14.9889	16.4339	364648		1.77766	0.999818	1.27418e-08	7.62025	8.1649	15.4207
X5.R2.1	1.75504	1.73197	3.16e-06	3.16e-06	-434.822	-433.252	0.456168	0.999899	0.999901	28.99	29.03	2.05371e-08	2.93272e-08	6.28924e-07	0.00178594	0.0014143	7.1213	6.87513	9.74172	8.13578		3.49197	2.40109e-06	0.000980018	2.8566e-15	78.5808	80.5708	2.92786		1.73356	0.999604	2.8708e-08	6.8217	6.89718	4.27017		1.90894	0.999663	9.00939	8.66658
X5.R2.2	1.75404	1.74853	3.87e-06	3.99e-06	-425.691	-422.762	0.23117	0.999871	0.99987	29.01	29.02	2.01002e-08	2.1887e-08	9.95934e-09	0.0018652	0.00186189	7.35083	7.35095	7.0482	5.90889		2.78958	3.51369e-06	0.00118553	2.77455e-13	38.1647	38.9558	103599		1.7185	0.999808	3.45385e-08	6.83573	6.91015	6.10159				10.4539	9.54919
X5.R2.3	1.77216	1.72621	3.33e-06	3.21e-06	-432.55	-432.594	1.02257	0.999907	0.999912	29.07	29.15	1.58288e-08	3.21678e-08	2.2343e-07	0.00236736	0.00172504	7.62406	7.25526	9.32433	4.07568		3.50865	1.20166e-05	0.0021924	1.18862e-15	86.1482	95.2483	221.421		1.76336	0.998237	1.83101e-08	7.49045	7.83817	4.37881				9.42651	9.79937
X5.R2.4	1.77664	1.7623	3.01e-06	3.08e-06	-437.029	-434.434	0.273226	0.999902	0.999902	29.03	29.05	1.39118e-08	1.73078e-08	1.72327e-06	0.00155236	0.00140789	7.43189	7.77702	7.17431	2.13434		3.8195	1.77637e-05	0.0026654	6.33453e-17	107.449	127.898	1.05064		1.77912	0.999423	1.34425e-08	7.46821	8.04902	4.09163				11.8203	12.4478
X6.R1.1	1.76343	1.71929	2.79e-06	2.38e-06	-440.424	-446.043	16.6013	0.999872	0.999894	32.7	32.79	1.95984e-09	4.23699e-09	8.17019e-06	0.00228199	0.00190128						2.95316	1.11081e-05	0.0021079	9.8942e-16					1.71884	0.997984	4.21672e-09							9.92691	10.4539
X6.R1.2	1.76868	1.70527	2.57e-06	2.17e-06	-444.129	-450.237	21.1986	0.9999	0.999918	32.59	32.71	2.05322e-09	6.26077e-09	4.5136e-05	0.00208166	0.00113877						3.29138	8.00236e-06	0.00178892	5.60046e-17					1.74757	NA	2.96567e-09
X6.R1.3	1.76971	1.683	2.52e-06	1.39e-06	-445.079	-470.303	300029	0.999924	0.999959	32.73	32.9	2.12051e-09	9.91366e-09	7.01293e-05	0.00201298	0.000851609						3.98874	4.05998e-05	0.0149599	-1.84245e-19					1.78021	0.99845	1.86855e-09					1.91586	0.999669	8.88674	8.88674
X6.R1.4	1.77374	1.68137	2.34e-06	1.01e-06	-448.319	-484.804	8.3655e+07	0.999931	0.999971	32.69	32.86	2.0341e-09	1.04846e-08	0.000318029	0.00219615	0.00073038						3.16501	3.29679e-06	0.00114837	1.79312e-16					1.83251	0.999321	8.26277e-10							10.8007	10.1208
X6.R2.1	1.76531	1.73444	2.29e-06	2.28e-06	-449.298	-448.011	0.525269	0.999893	0.999896	32.48	32.54	2.10816e-09	3.60472e-09	0.000503991	0.00252121	0.00227443						2.90849	2.45941e-05	0.0031365	9.75663e-16					1.69694	NA	6.72291e-09							9.86099	10.1868
X6.R2.2	1.75105	1.7361	2.24e-06	2.29e-06	-450.307	-447.829	0.289677	0.99991	0.999911	32.56	32.59	2.85182e-09	3.70409e-09	0.000811404	0.00158386	0.00138799						3.67967	1.819e-05	0.00268319	2.67815e-18					1.71036	NA	5.66057e-09							11.0134	10.8711
X6.R2.3	1.77951	1.69241	2.52e-06	1.67e-06	-445.095	-462.016	4724.57	0.999908	0.99994	32.62	32.78	1.69758e-09	7.8926e-09	7.06486e-05	0.00251908	0.00121709						3.59879	1.3307e-05	0.00246979	5.36817e-18					1.72764	NA	4.18152e-09							9.67051	10.5234
X6.R2.4	1.76996	1.68876	2.29e-06	1.73e-06	-449.359	-460.407	250.529	0.999897	0.999924	32.52	32.67	1.93912e-09	8.10922e-09	0.000518688	0.00210239	0.00105048						3.21486	2.79721e-05	0.00334022	6.02918e-17					1.73906	NA	3.28536e-09
Dil1	1.89058	1.7775	8.46875e-06	6.74e-06	-393.437	-400.439	6017.31	0.999806	0.999843	14.6762	14.845	2.70953e-05	6.37383e-05	5.23153e-11	0.00395835	0.00231834	10.0941	7.72267	6.71704	8.20908		1.86799	4.84409e-06	0.00126498	3.32644e-05	9.75292	9.32286	32.92		1.71916	0.999168		7.17775	6.92569	64.7298		1.89812	0.997646	10.1505	9.75762
Dil2	1.83349	1.7661	6.43375e-06	6.0925e-06	-404.03	-404.721	2.56134	0.999829	0.99984	18.2912	18.3975	4.18672e-06	7.68718e-06	3.48128e-10	0.00306007	0.00216726	9.00859	7.54412	7.34322	11.3785		1.94112	2.73952e-06	0.000959182	3.44761e-06	11.5103	11.0192	1.88706e+06		1.79402	0.99887		8.74474	8.54184	8.72641				10.1902	9.72505
Dil3	1.80182	1.78061	4.17875e-06	3.88e-06	-425.941	-429.481	116.06	0.999856	0.99987	21.9125	21.9462	5.77642e-07	7.93345e-07	3.04958e-05	0.00204349	0.00157009	8.21775	7.91418	5.96069	6.42408		2.57393	5.4165e-06	0.00123713	8.05533e-08	44.1961	45.6584	173226		1.70354	0.998805		6.75288	6.78688	28.9929				9.88444	9.93057
Dil4	1.76667	1.74326	2.69875e-06	2.7025e-06	-443.197	-441.617	0.58835	0.99987	0.999873	25.4875	25.5275	9.88903e-08	1.3788e-07	0.127112	0.00154129	0.00124277	7.75439	7.42998	5.52968	5.46572		2.52179	1.98152e-05	0.00238224	4.06142e-09	37.4677	38.2363	2.66701e+07		1.70621	0.998644		6.90857	6.92638	36.6948				10.1064	10.1322
Dil5	1.76268	1.73848	3.12875e-06	3.11375e-06	-435.932	-434.645	0.588422	0.99991	0.999912	29.0825	29.125	1.83514e-08	2.70557e-08	0.000216948	0.00186581	0.0014981	7.39273	7.35384	8.83926	4.81437		3.21307	2.12558e-05	0.00240166	8.21e-12	66.8169	73.4712	51682.7		1.76646	0.99941		7.45826	7.78609	8.78101				9.6138	10.0998
Dil6	1.76768	1.70508	2.445e-06	1.865e-06	-446.501	-458.706	1.0495e+07	0.999904	0.999927	32.6112	32.73	2.09554e-09	6.77583e-09	0.000293274	0.00216242	0.001319	8.49351	7.59296	6.87798	7.25836		3.35002	1.83838e-05	0.00395435	2.83569e-16	33.9488	35.5416	5.75642e+06		1.74414	0.998585		7.40844	7.39338	29.585				9.98908	9.92905
																	84.9351	75.9296	68.7798	72.5836						339.488	355.416	5.75642e+07					74.0844	73.9338	295.85				99.8908	99.2905
Dil1	0.0183791	0.0374402	3.22171e-06	1.63063e-06	17.5407	11.3769	11298	3.50289e-05	3.31967e-05	0.093951	0.0486973	3.51472e-06	2.51163e-05	1.42431e-10	0.00089815	0.000497675	1.41931	0.614656	1.98139	2.83433		0.0719944	4.47325e-06	0.000621011	1.95698e-05	2.12744	1.71799	36.0319		0.069002	0.000332654		1.20033	1.08982	146.384		0.0274389	0.00161662	0.864899	0.814805
Dil2	0.0165643	0.00736454	1.56555e-06	1.36309e-06	10.8877	9.91613	2.35145	3.71666e-05	3.98357e-05	0.104531	0.125214	6.52801e-07	9.53198e-07	9.72434e-10	0.000589739	0.000684772	0.692947	0.526959	1.39104	4.39122		0.164705	2.18272e-06	0.000448208	3.67428e-06	3.82808	3.66453	4.79724e+06		0.179337	0.000873518		3.84458	4.23843	10.1085				0.558301	0.567529
Dil3	0.00421232	0.0432412	1.83963e-06	2.02548e-06	19.0762	23.5476	230.176	5.50782e-05	6.05457e-05	0.161489	0.214339	8.78956e-08	3.77841e-07	7.52608e-05	0.000517288	0.000466947	0.44712	0.672928	0.956826	4.5427		0.864353	8.03387e-06	0.000852635	7.21012e-08	47.3111	49.7017	489868		0.0672262	0.000766712		0.984092	1.00087	60.4985				0.453575	0.516103
Dil4	0.00840679	0.0188329	6.19111e-07	6.27096e-07	11.6586	12.0467	0.490311	2.92159e-05	2.90148e-05	0.203733	0.222566	1.95759e-08	4.04224e-08	0.352749	0.000361623	0.000315944	0.607349	0.879754	1.46983	2.512		0.729238	2.31191e-05	0.00160393	4.5976e-09	36.6113	38.1079	7.39353e+07		0.0868005	0.000932667		1.28619	1.3432	77.3184				1.33575	1.43018
Dil5	0.00837468	0.0125816	5.48984e-07	5.61883e-07	8.30189	8.46419	0.276299	2.04278e-05	2.1643e-05	0.0669221	0.0817662	2.7534e-09	6.18506e-09	0.000606966	0.000351899	0.000234561	0.215396	0.442087	1.29441	2.55446		0.523797	3.32929e-05	0.00176763	2.31026e-11	29.1189	33.9462	133824		0.0536326	0.000534373		0.701687	0.721223	10.2424				0.641669	0.697496
Dil6	0.00834406	0.0223714	1.87845e-07	4.96272e-07	3.38773	13.5972	2.95613e+07	1.8488e-05	2.82477e-05	0.0901487	0.126265	3.33715e-10	2.74716e-09	0.000294351	0.000302034	0.000525977						0.375481	1.21784e-05	0.00450334	4.35322e-16					0.0438006	0.000678489
Dil1	0.972145	2.10634	38.0423	24.1933	-4.45833	-2.84109	187.758	0.00350357	0.0033202	0.640157	0.328039	12.9717	39.4053	272.255	22.69	21.4668	14.0608	7.95911	29.498	34.5268		3.85411	92.3446	49.0924	58.8312	21.8133	18.4277	109.453		4.01371	0.0332931		16.723	15.7359	226.146		1.44558	0.162044	8.52071	8.35045
Dil2	0.903428	0.416994	24.3334	22.3733	-2.69476	-2.45012	91.8055	0.00371729	0.00398421	0.571482	0.680604	15.5922	12.3998	279.333	19.2721	31.5962	7.69206	6.98503	18.9432	38.5921		8.48503	79.6751	46.7281	106.575	33.2578	33.2558	254.218		9.99634	0.0874506		43.9644	49.6196	115.838				5.47881	5.83574
Dil3	0.233782	2.42845	44.0235	52.2031	-4.4786	-5.48281	198.326	0.00550862	0.00605536	0.73697	0.976653	15.2163	47.6263	246.791	25.3139	29.7402	5.44091	8.50281	16.0523	70.7136		33.581	148.322	68.9205	89.5074	107.048	108.856	282.791		3.94626	0.076763		14.5729	14.7471	208.667				4.58878	5.19712
Dil4	0.475855	1.08033	22.9407	23.2043	-2.63057	-2.72786	83.3366	0.00292197	0.00290185	0.799345	0.871868	19.7956	29.3171	277.509	23.4624	25.4225	7.83233	11.8406	26.5808	45.9591		28.9174	116.674	67.3289	113.202	97.7144	99.6643	277.222		5.08734	0.0933934		18.6173	19.3926	210.707				13.2168	14.1152
Dil5	0.475111	0.72371	17.5464	18.0452	-1.9044	-1.94738	46.9559	0.00204297	0.00216448	0.230111	0.280742	15.0037	22.8604	279.775	18.8604	15.6572	2.91362	6.01165	14.6438	53.0591		16.3021	156.63	73.6003	281.396	43.5802	46.2034	258.934		3.03616	0.0534688		9.40819	9.26297	116.643				6.67446	6.90602
Dil6	0.472036	1.31204	7.68282	26.6097	-0.758728	-2.96424	281.67	0.00184898	0.00282497	0.276434	0.385778	15.925	40.5436	100.367	13.9674	39.8768	7.58794	8.25984	21.1436	48.5702		11.2083	66.2454	113.883	153.515	60.6828	61.2813	236.523		2.5113	0.0679451		20.6572	21.7516	175.6				7.69591	8.08091

## Sheet: Details
sigmoidal models	Eff l4	Efficiency of 4-parametric log-logistic model calculated at second derivative maximum by F(x)/F(x-1)
	Eff l5	Efficiency of 5-parametric log-logistic model calculated at second derivative maximum by F(x)/F(x-1)
	resVar l4	residual variance of the 4-parametric fit
	resVar l5	residual variance of the 5-parametric fit
	AICc l4	corrected Akaike Information Criterion of 4-parametric fit
	AICc l5	corrected Akaike Information Criterion of 5-parametric fit
	Ev.Rat	Evidence ratio giving the likelihood of one model (i.e. l5) over the other (i.e. l4).
	Rsq l4	R-squared of the 4-parametric fit
	Rsq l5	R-squared of the 5-parametric fit
	cpD2 l4	second derivative maximum of the 4-parametric fit
	cpD2 l5	second derivative maximum of the 5-parametric fit
	F0 l4	F0 (initial template fluorescence) for the 4-parametric fit, calculated by F(cpD2 l4)/(Eff l4^cpD2 l4)
	F0 l5	F0 (initial template fluorescence) for the 5-parametric fit, calculated by F(cpD2 l5)/(Eff l5^cpD2 l5)
	nested F	p-value from the nested F-test between the 4- and 5-parametric model
	RMSE l4	Root-mean-squared error of the 4-parametric fit in the exponential region of the curve
	RMSE l5	Root-mean-squared error of the 5-parametric fit in the exponential region of the curve
	Ratio Eff l4	Ratios of 4-parametric curves, as calculated by Eff l4^(delta cpD2 l4)
	Ratio Eff l5	Ratios of 5-parametric curves, as calculated by Eff l5^(delta cpD2 l5)
	Ratio F0 l4	Ratios of 4-parametric curves derived from the initial template fluorescence, as calculated by F0 l4 curve 1/F0 l4 curve 2
	Ratio F0 l5	Ratios of 5-parametric curves derived from the initial template fluorescence, as calculated by F0 l5 curve 1/F0 l5 curve 2
exponential model	Eff exp	Efficiency from the three-parameter exponential model a*exp(k*x) + b as taken from exp(k)
	resVar exp	The residual variance of the fit
	RMSE exp	The Root-mean-squared-error of the fit
	F0 exp	F0 from the three-parameter exponential model a*exp(k*x) + b as taken from parameter a
	Ratio Eff exp l4	Ratios as calculated by Eff exp^(delta cpD2 l4)
	Ratio Eff exp l5	Ratios as calculated by Eff exp^(delta cpD2 l5)
	Ratio F0 exp	Ratios as derived from F0 exp curve 1/F0 exp curve 2
window-of-linearity	Eff sliwin	The efficiency of the logarithmized raw data as obtained from exp(slope) in the window of highest linearity
	R-squared	The regression coefficient in the window of highest linearity
	F0 sliwin	F0 from the linear regression curve as calculated by exp(intercept)
	Ratio Eff sliwin l4	Ratios as calculated by Eff sliwin^(delta cpD2 l4)
	Ratio Eff sliwin l5	Ratios as calculated by Eff sliwin^(delta cpD2 l5)
	Ratio F0 sliwin	Ratios as derived from F0 exp curve 1/F0 exp curve 2
calibration curve	Eff calib	The efficiency calculated from the slope of the calibration curve
	R.squared	The regression coefficient of the calibration curve
	Ratio Eff calib l4	Ratios as calculated by Eff calib^(delta cpD2 l4)
	Ratio Eff calib l5	Ratios as calculated by Eff calib^(delta cpD2 l5)
blue	mean of replicates
green	standard deviation of replicates
red	c.v. of replicates
fat red	mean of c.v. of replicates
	best performance of model 1 over model 2
fat big blue	accuracy in percent of dilution factor
